# Supplementary material for: Bevacizumab Combined with Platinum–Taxane Chemotherapy as First-Line Treatment for Advanced Ovarian Cancer: Results of the NOGGO Non-Interventional Study (OTILIA) in 824 Patients
Source: Cancers (Basel). 2021 Sep 22;13(19):4739. doi: 10.3390/cancers13194739 (PMC8507543; doi:10.3390/cancers13194739)
Supplement: Supplementary file 1 [file cancers-13-04739-s001.zip]

Archive with 1 entries (1 files):
- cancers-1365850-supplementary.pdf
